# Supplementary material for: Overcoming Therapeutic Resistance in Head and Neck Squamous Cell Carcinoma (HNSCC): The Role of Histone Methyltransferase and Demethylase Inhibitors
Source: Cancers (Basel). 2026 Jul 6;18(13):2170. doi: 10.3390/cancers18132170 (PMC13359738; doi:10.3390/cancers18132170)
Supplement: Supplementary file 1 [file cancers-18-02170-s001.zip]

Archive with 1 entries (1 files):
- cancers-4327541-supplementary.pdf
